# Supplementary material for: Partner Ethnicity and Assisted Reproductive Technology Outcomes: A Retrospective Cohort Study
Source: J Clin Med. 2025 Dec 18;14(24):8962. doi: 10.3390/jcm14248962 (PMC12733499; doi:10.3390/jcm14248962)
Supplement: Supplementary file 1 [file jcm-14-08962-s001.zip]

Archive with 1 entries (1 files):
- jcm-4015591-supplementary.pdf
